# Supplementary material for: Genomic and Phenotypic Analysis of Multidrug-Resistant Acinetobacter baumannii Clinical Isolates Carrying Different Types of CRISPR/Cas Systems
Source: Pathogens. 2021 Feb 13;10(2):205. doi: 10.3390/pathogens10020205 (PMC7918744; doi:10.3390/pathogens10020205)
Supplement: Supplementary file 1 [file pathogens-10-00205-s001.zip]

Archive with 2 entries (2 files):
- figures_suppl_R1.pdf
- tables_suppl_R1.xlsx
